# Supplementary material for: Bidirectional and parallel relationships in macaque face circuit revealed by fMRI and causal pharmacological inactivation
Source: Nat Commun. 2022 Nov 9;13:6787. doi: 10.1038/s41467-022-34451-x (PMC9646786; doi:10.1038/s41467-022-34451-x)
Supplement: Supplementary file 4 — Source Data [file 41467_2022_34451_MOESM4_ESM.xlsx]

## Sheet: Figure 2
Figure 2A
		iAF_face	n		iAL_face	n		iMF_face	n		iML_face	n
Control	Mean	0.982	157		0.97	126		0.982	157		0.982	157
MF&ML		0.351	32		0.161	16		0.119	32		0.17	32
MF		0.452	53		0.596	10		0.296	53		0.683	53
ML		0.487	90		0.409	82		0.329	90		0.205	90
Control	SE	0.048			0.065			0.035			0.035
FL		0.106			0.182			0.078			0.078
F		0.082			0.23			0.061			0.06
L		0.063			0.081			0.047			0.046
Figure 2B
		iAF_object	n		iAL_object	n		iMF_object	n		iML_object	n
Control	Mean	0.317	157		0.332	126		0.453	157		0.366	157
MF&ML		-0.079	32		-0.29	16		0.06	32		0.069	32
MF		-0.088	53		0.27	10		0.103	53		0.339	53
ML		0.184	90		0.142	82		0.216	90		0.11	90
Control	SE	0.047			0.079			0.032			0.028
FL		-0.104			-0.222			0.07			0.062
F		-0.081			0.281			0.055			0.048
L		0.062			0.098			0.042			0.037
i, ipsilateral
face, responses to faces
object: responses to objects

## Sheet: Figure 3
Figure 3A
		cAF_face	n		cAL_face	n		cMF_face	n		cML_face	n
Control	Mean	0.972	157		0.972	157		0.976	157		0.991	157
MF&ML		1.147	32		0.908	32		0.796	32		1.248	32
MF		1.026	53		0.955	53		0.88	53		1.106	53
ML		0.807	90		0.958	90		0.801	90		0.902	90
Control	SE	0.05			0.083			0.034			0.031
FL		0.111			0.184			0.076			0.069
F		0.086			0.143			0.059			0.054
L		0.066			0.11			0.045			0.041
Figure 3B
		cAF_object	n		cAL_object	n		cMF_object	n		cML_object	n
Control	Mean	0.287	157		0.316	157		0.385	157		0.394	157
MF&ML		0.412	32		0.325	32		0.236	32		0.255	32
MF		0.45	53		0.297	53		0.149	53		0.268	53
ML		0.188	90		0.068	90		0.399	90		0.363	90
Control	SE	0.05			0.104			0.035			0.025
FL		0.11			0.23			0.078			0.055
F		0.086			0.179			0.06			0.043
L		0.066			0.137			0.046			0.033
c, contralateral
face, responses to faces
object: responses to objects

## Sheet: Figure 4
Figure 4A
		iAF_face			iAL_face			iMF_face			iML_face
Control	Mean	0.986	106		1.002	82		0.999	106		0.997	106
MF&ML		0.191	68		0.263	51		0.693	68		0.733	68
MF		0.329	43		0.463	27		0.597	43		0.727	43
ML		0.438	26		0.291	8		0.78	26		0.766	26
Control	SE	0.04			0.049			0.04			0.032
FL		0.05			0.062			0.049			0.04
F		0.063			0.085			0.062			0.051
L		0.081			0.157			0.08			0.065
Figure 4B
		iAF_object			iAL_object			iMF_object			iML_object
Control	Mean	0.349	106		0.304	82		0.391	106		0.382	106
MF&ML		0.141	68		0.134	51		0.381	68		0.397	68
MF		0.184	43		0.203	27		0.2	43		0.241	43
ML		0.112	26		0.155	8		-0.001	26		0.079	26
Control	SE	0.044			0.042			0.042			0.031
FL		0.055			0.054			0.052			0.039
F		0.069			0.074			0.065			0.049
L		0.089			0.136			0.084			0.063
i, ipsilateral
face, responses to faces
object: responses to objects

## Sheet: Figure 5
		LAF_face	LAL_face	LMF_face	LML_face
Control	Mean	1.43594	1.33562	1.43892	1.81817
AF&AL		0.182023	0.490198	0.841583	1.09511
AF		0.267315	1.04539	1.03362	2.07089
AL		0.653499	0.472935	1.47582	1.59239
Control	CI	0.307293	0.293697	0.23296	0.298793
AF&AL		0.267671	0.286291	0.261336	0.273724
AF		0.314148	0.474202	0.30872	0.335239
AL		0.261273	0.514618	0.412947	0.469538
face, responses to faces
object: responses to objects

## Sheet: Figure 6
Figure 6A
		cAF_face			cAL_face			cMF_face			cML_face
Control	Mean	0.997	106		1.013	82		1.004	106		1.004	106
MF&ML		0.779	68		0.866	51		0.978	68		1.167	68
MF		0.83	43		1.196	27		1.015	43		1.028	43
ML		0.752	26		0.827	8		0.842	26		1.073	26
Control	SE	0.047			0.057			0.038			0.034
FL		0.059			0.072			0.047			0.042
F		0.074			0.099			0.059			0.053
L		0.095			0.183			0.076			0.068
Figure 6B
		cAF_object			cAL_object			cMF_object			cML_object
Control	Mean	0.339	106		0.455	82		0.343	106		0.354	106
MF&ML		0.326	68		0.284	51		0.429	68		0.367	68
MF		0.25	43		0.507	27		0.283	43		0.378	43
ML		0.161	26		0.9	8		0.004	26		0.257	26
Control	SE	0.049			0.057			0.048			0.031
FL		0.061			0.072			0.06			0.038
F		0.076			0.099			0.076			0.048
L		0.098			0.183			0.097			0.062
c, contralateral
face, responses to faces
object: responses to objects

## Sheet: Figure 7
Figure 7A
		iAMG_face			iAMG_object
Control	Mean	0.987	82		1.261	82
AF&AL		0.218	51		0.39	51
AF		0.277	27		0.426	27
AL		0.428	8		1.108	8
Control	SE	0.091			0.093
FL		0.115			0.118
F		0.159			0.162
L		0.291			0.298
Figure 7B
		cAMG_face			cAMG_object
Control	Mean	1.005	82		1.088	82
AF&AL		1.003	51		1.056	51
AF		0.724	27		0.755	27
AL		0.775	8		0.892	8
Control	SE	0.077			0.089
FL		0.098			0.113
F		0.135			0.155
L		0.248			0.284
i, ipsilateral
c, contralateral
face, responses to faces
object: responses to objects

## Sheet: Figure 8
Figure 8A		Beta	CI	Sig.	Lower	Upper			Beta	CI	Sig.	Lower	Upper			Beta	CI	Sig.	Lower	Upper			Beta	CI	Sig.	Lower	Upper
	AL	0.269	0.109	0.001	0.161	0.378		AF	0.294	0.118	0.001	0.166	0.412		AF	0.308	0.083	0.001	0.226	0.391		AF	-0.061	-0.083	0.203	-0.144	0.033
	MF	0.502	0.143	0.001	0.355	0.645		MF	-0.027	-0.167	0.712	-0.194	0.147		AL	-0.015	-0.093	0.726	-0.108	0.08		AL	0.231	0.097	0.001	0.128	0.328
	ML	-0.091	-0.136	0.185	-0.227	0.042		ML	0.377	0.14	0.001	0.214	0.517		ML	0.609	0.09	0.001	0.526	0.699		MF	0.665	0.107	0.001	0.565	0.772
Figure 8B		Beta	CI	Sig.	Lower	Upper			Beta	CI	Sig.	Lower	Upper			Beta	CI	Sig.	Lower	Upper			Beta	CI	Sig.	Lower	Upper
	AL	0.167	0.1	0.01	0.043	0.267		AF	0.185	0.141	0.013	0.053	0.326		AF	0.283	0.137	0.001	0.142	0.42		AF	0.066	0.12	0.285	-0.059	0.186
	MF	0.313	0.157	0.001	0.161	0.47		MF	-0.056	-0.178	0.573	-0.234	0.128		AL	-0.046	-0.163	0.548	-0.209	0.115		AL	0.169	0.126	0.006	0.031	0.295
	ML	0.069	0.111	0.305	-0.062	0.18		ML	0.196	0.133	0.015	0.046	0.329		ML	0.357	0.134	0.001	0.222	0.491		MF	0.374	0.142	0.001	0.255	0.516

## Sheet: Figure 9
Figure 9A		Beta	CI	Sig.	Lower	Upper		Figure 9B		Beta	CI	Sig.	Lower	Upper
	AF	0.381	0.123	0.001	0.265	0.504			AF	0.314	0.145	0.001	0.17	0.459
	AL	0.08	0.116	0.203	-0.05	0.196			AL	-0.069	-0.114	0.225	-0.183	0.041
	MF	0.16	0.172	0.098	-0.044	0.332			MF	0.12	0.119	0.033	0.004	0.239
	ML	-0.096	-0.199	0.34	-0.295	0.119			ML	0.149	0.121	0.019	0.019	0.27

## Sheet: Figure S1
Figure S1		AF_contra_face														AF_contra_object
		MonkeyC_LHem			MonkeyC_RHem			MonkeyD_LHem			MonkeyD_RHem					MonkeyC_LHem			MonkeyC_RHem			MonkeyD_LHem			MonkeyD_RHem
		Mean	SEM	N	Mean	SEM	N	Mean	SEM	N	Mean	SEM	N			Mean	SEM	N	Mean	SEM	N	Mean	SEM	N	Mean	SEM	N
	Control	0.947	0.084	50	0.931	0.117	26	1	0.107	31	1	0.084	50		Control	0.173	0.085	50	0.399	0.118	26	0.364	0.108	31	0.294	0.085	50
	AF&AL				1.63	0.149	16	0.664	0.149	16					AF&AL				0.358	0.15	16	0.466	0.15	16
	AF				1.382	0.189	10	0.943	0.091	43					AF				0.244	0.19	10	0.498	0.092	43
	AL	0.661	0.092	42	1.233	0.159	14	0.881	0.211	8	0.79	0.117	26		AL	0.048	0.093	42	0.315	0.161	14	0.296	0.213	8	0.313	0.118	26
		AF_ipsi_face														AF_ipsi_object
		MonkeyC_LHem			MonkeyC_RHem			MonkeyD_LHem			MonkeyD_RHem					MonkeyC_LHem			MonkeyC_RHem			MonkeyD_LHem			MonkeyD_RHem
		Mean	SEM	N	Mean	SEM	N	Mean	SEM	N	Mean	SEM	N			Mean	SEM	N	Mean	SEM	N	Mean	SEM	N	Mean	SEM	N
	Control	0.961	0.084	50	0.964	0.117	26	1	0.107	31	1	0.084	50		Control	0.311	0.085	50	0.335	0.118	26	0.025	0.108	31	0.495	0.085	50
	AF&AL				0.457	0.149	16	0.245	0.149	16					AF&AL				-0.067	0.15	16	-0.092	0.15	16
	AF				1.088	0.189	10	0.304	0.091	43					AF				0.341	0.19	10	-0.188	0.092	43
	AL	0.456	0.092	42	0.813	0.159	14	0.347	0.211	8	0.404	0.117	26		AL	0.149	0.093	42	0.264	0.161	14	0.014	0.213	8	0.25	0.118	26
		AL_contra_face														AL_contra_object
		MonkeyC_LHem			MonkeyC_RHem			MonkeyD_LHem			MonkeyD_RHem					MonkeyC_LHem			MonkeyC_RHem			MonkeyD_LHem			MonkeyD_RHem
		Mean	SEM	N	Mean	SEM	N	Mean	SEM	N	Mean	SEM	N			Mean	SEM	N	Mean	SEM	N	Mean	SEM	N	Mean	SEM	N
	Control	0.89	0.129	50	1.041	0.179	26	1	0.164	31	1	0.129	50		Control	0.065	0.159	50	0.299	0.22	26	0.11	0.201	31	0.703	0.159	50
	AF&AL				1.23	0.229	16	0.585	0.229	16					AF&AL				0.319	0.28	16	0.331	0.28	16
	AF				1.263	0.289	10	0.883	0.139	43					AF				0.471	0.355	10	0.257	0.171	43
	AL	0.657	0.141	42	1.881	0.244	14	1.007	0.323	8	0.933	0.179	26		AL	-0.51	0.173	42	1.153	0.3	14	0.107	0.396	8	0.407	0.22	26
		AL_ipsi_face														AL_ipsi_object
		MonkeyC_LHem			MonkeyC_RHem			MonkeyD_LHem			MonkeyD_RHem					MonkeyC_LHem			MonkeyC_RHem			MonkeyD_LHem			MonkeyD_RHem
		Mean	SEM	N	Mean	SEM	N	Mean	SEM	N	Mean	SEM	N			Mean	SEM	N	Mean	SEM	N	Mean	SEM	N	Mean	SEM	N
	Control	1.019	0.129	50	0.817	0.179	26				1	0.129	50		Control	0.487	0.159	50	0.113	0.22	26				0.29	0.159	50
	AF&AL				0.19	0.229	16								AF&AL				-0.29	0.28	16
	AF				0.624	0.289	10								AF				0.27	0.355	10
	AL	0.493	0.141	42	0.35	0.244	14				0.304	0.179	26		AL	0.265	0.173	42	0.166	0.3	14				-0.069	0.22	26
		MF_contra_face														MF_contra_object
		MonkeyC_LHem			MonkeyC_RHem			MonkeyD_LHem			MonkeyD_RHem					MonkeyC_LHem			MonkeyC_RHem			MonkeyD_LHem			MonkeyD_RHem
		Mean	SEM	N	Mean	SEM	N	Mean	SEM	N	Mean	SEM	N			Mean	SEM	N	Mean	SEM	N	Mean	SEM	N	Mean	SEM	N
	Control	0.983	0.061	50	0.886	0.085	26	1	0.077	31	1	0.061	50		Control	0.436	0.057	50	0.676	0.079	26	-0.012	0.072	31	0.43	0.057	50
	AF&AL				0.879	0.108	16	0.714	0.108	16					AF&AL				0.364	0.101	16	0.107	0.101	16
	AF				1.048	0.136	10	0.841	0.066	43					AF				0.47	0.127	10	0.074	0.061	43
	AL	0.617	0.067	42	1.075	0.115	14	0.93	0.152	8	0.91	0.085	26		AL	0.35	0.062	42	0.542	0.108	14	0.209	0.142	8	0.459	0.079	26
		MF_ipsi_face														MF_ipsi_object
		MonkeyC_LHem			MonkeyC_RHem			MonkeyD_LHem			MonkeyD_RHem					MonkeyC_LHem			MonkeyC_RHem			MonkeyD_LHem			MonkeyD_RHem
		Mean	SEM	N	Mean	SEM	N	Mean	SEM	N	Mean	SEM	N			Mean	SEM	N	Mean	SEM	N	Mean	SEM	N	Mean	SEM	N
	Control	0.973	0.061	50	0.943	0.085	26	1	0.077	31	1	0.061	50		Control	0.596	0.057	50	0.455	0.079	26	0.366	0.072	31	0.363	0.057	50
	AF&AL				0.089	0.108	16	0.15	0.108	16					AF&AL				0.022	0.101	16	0.097	0.101	16
	AF				0.355	0.136	10	0.283	0.066	43					AF				0.191	0.127	10	0.082	0.061	43
	AL	0.31	0.067	42	0.598	0.115	14	0.37	0.152	8	0.204	0.085	26		AL	0.264	0.062	42	0.278	0.108	14	0.179	0.142	8	0.116	0.079	26
		ML_contra_face														ML_contra_object
		MonkeyC_LHem			MonkeyC_RHem			MonkeyD_LHem			MonkeyD_RHem					MonkeyC_LHem			MonkeyC_RHem			MonkeyD_LHem			MonkeyD_RHem
		Mean	SEM	N	Mean	SEM	N	Mean	SEM	N	Mean	SEM	N			Mean	SEM	N	Mean	SEM	N	Mean	SEM	N	Mean	SEM	N
	Control	1	0.054	50	0.944	0.075	26	1	0.069	31	1	0.054	50		Control	0.493	0.045	50	0.361	0.063	26	0.18	0.057	31	0.444	0.045	50
	AF&AL				1.716	0.096	16	0.78	0.096	16					AF&AL				0.402	0.08	16	0.108	0.08	16
	AF				1.759	0.121	10	0.954	0.058	43					AF				0.242	0.101	10	0.274	0.049	43
	AL	0.651	0.059	42	1.279	0.102	14	1.02	0.135	8	1.068	0.075	26		AL	0.291	0.049	42	0.452	0.086	14	0.219	0.113	8	0.477	0.063	26
		ML_ipsi_face														ML_ipsi_object
		MonkeyC_LHem			MonkeyC_RHem			MonkeyD_LHem			MonkeyD_RHem					MonkeyC_LHem			MonkeyC_RHem			MonkeyD_LHem			MonkeyD_RHem
		Mean	SEM	N	Mean	SEM	N	Mean	SEM	N	Mean	SEM	N			Mean	SEM	N	Mean	SEM	N	Mean	SEM	N	Mean	SEM	N
	Control	0.948	0.054	50	0.99	0.075	26	1	0.069		1	0.054	50		Control	0.333	0.045	50	0.518	0.063	26	0.271	0.057	31	0.38	0.045	50
	AF&AL				0.138	0.096	16	0.201	0.096						AF&AL				0.018	0.08	16	0.12	0.08	16
	AF				0.56	0.121	10	0.711	0.058						AF				0.065	0.101	10	0.403	0.049	43
	AL	0.049	0.059	42	0.301	0.102	14	0.471	0.135		0.322	0.075	26		AL	0.012	0.049	42	0.114	0.086	14	0.267	0.113	8	0.217	0.063	26

## Sheet: Figure S2
Figure S2		AF_contra_face														AF_contra_object
		MonkeyC_LHem			MonkeyC_RHem			MonkeyD_LHem			MonkeyD_RHem					MonkeyC_LHem			MonkeyC_RHem			MonkeyD_LHem			MonkeyD_RHem
		Mean	SEM	N	Mean	SEM	N	Mean	SEM	N	Mean	SEM	N			Mean	SEM	N	Mean	SEM	N	Mean	SEM	N	Mean	SEM	N
	Control	0.993	0.084	28	0.993	0.095	22	1	0.091	24	1	0.079	32		Control	0.249	0.089	28	0.407	0.101	22	0.378	0.096	24	0.342	0.084	32
	AF&AL	0.725	0.108	17	0.906	0.076	34	0.578	0.108	17					AF&AL	0.246	0.115	17	0.446	0.081	34	0.165	0.115	17
	AF	0.659	0.086	27				1.117	0.111	16					AF	0.168	0.091	27				0.389	0.118	16
	AL							0.738	0.105	18	0.785	0.157	8		AL							0.167	0.111	18	0.147	0.167	8
		AF_ipsi_face														AF_ipsi_object
		MonkeyC_LHem			MonkeyC_RHem			MonkeyD_LHem			MonkeyD_RHem					MonkeyC_LHem			MonkeyC_RHem			MonkeyD_LHem			MonkeyD_RHem
		Mean	SEM	N	Mean	SEM	N	Mean	SEM	N	Mean	SEM	N			Mean	SEM	N	Mean	SEM	N	Mean	SEM	N	Mean	SEM	N
	Control	0.966	0.084	28	0.975	0.095	22	1	0.091	24	1	0.079	32		Control	0.335	0.089	28	0.24	0.101	22	0.185	0.096	24	0.56	0.084	32
	AF&AL	0.297	0.108	17	0.18	0.076	34	0.11	0.108	17					AF&AL	0.182	0.115	17	0.162	0.081	34	0.06	0.115	17
	AF	0.427	0.086	27				0.163	0.111	16					AF	0.252	0.091	27				0.07	0.118	16
	AL							0.404	0.105	18	0.515	0.157	8		AL							0.006	0.111	18	0.351	0.167	8
		AL_contra_face														AL_contra_object
		MonkeyC_LHem			MonkeyC_RHem			MonkeyD_LHem			MonkeyD_RHem					MonkeyC_LHem			MonkeyC_RHem			MonkeyD_LHem			MonkeyD_RHem
		Mean	SEM	N	Mean	SEM	N	Mean	SEM	N	Mean	SEM	N			Mean	SEM	N	Mean	SEM	N	Mean	SEM	N	Mean	SEM	N
	Control	1.031	0.091	28	1.011	0.103	22				1	0.085	32		Control	0.195	0.083	28	0.366	0.093	22				0.743	0.077	32
	AF&AL	0.649	0.117	17	0.974	0.083	34								AF&AL	0.079	0.106	17	0.387	0.075	34
	AF	1.196	0.093	27											AF	0.507	0.084	27
	AL										0.827	0.17	8		AL										0.9	0.155	8
		AL_ipsi_face														AL_ipsi_object
		MonkeyC_LHem			MonkeyC_RHem			MonkeyD_LHem			MonkeyD_RHem					MonkeyC_LHem			MonkeyC_RHem			MonkeyD_LHem			MonkeyD_RHem
		Mean	SEM	N	Mean	SEM	N	Mean	SEM	N	Mean	SEM	N			Mean	SEM	N	Mean	SEM	N	Mean	SEM	N	Mean	SEM	N
	Control	1.011	0.091	28	0.995	0.103	22				1	0.085	32		Control	0.225	0.083	28	0.385	0.093	22				0.318	0.077	32
	AF&AL	0.222	0.117	17	0.284	0.083	34								AF&AL	0.066	0.106	17	0.168	0.075	34
	AF	0.463	0.093	27											AF	0.203	0.084	27
	AL										0.291	0.17	8		AL										0.155	0.155	8
		MF_contra_face														MF_contra_object
		MonkeyC_LHem			MonkeyC_RHem			MonkeyD_LHem			MonkeyD_RHem					MonkeyC_LHem			MonkeyC_RHem			MonkeyD_LHem			MonkeyD_RHem
		Mean	SEM	N	Mean	SEM	N	Mean	SEM	N	Mean	SEM	N			Mean	SEM	N	Mean	SEM	N	Mean	SEM	N	Mean	SEM	N
	Control	0.993	0.074	28	1.026	0.083	22	1	0.08	24	1	0.069	32		Control	0.347	0.081	28	0.452	0.091	22	0.052	0.087	24	0.483	0.076	32
	AF&AL	0.912	0.095	17	0.974	0.067	34	1.053	0.095	17					AF&AL	0.478	0.104	17	0.612	0.073	34	0.012	0.104	17
	AF	0.996	0.075	27				1.047	0.098	16					AF	0.451	0.082	27				-0.001	0.107	16
	AL							0.72	0.092	18	1.117	0.138	8		AL							-0.178	0.101	18	0.413	0.152	8
		MF_ipsi_face														MF_ipsi_object
		MonkeyC_LHem			MonkeyC_RHem			MonkeyD_LHem			MonkeyD_RHem					MonkeyC_LHem			MonkeyC_RHem			MonkeyD_LHem			MonkeyD_RHem
		Mean	SEM	N	Mean	SEM	N	Mean	SEM	N	Mean	SEM	N			Mean	SEM	N	Mean	SEM	N	Mean	SEM	N	Mean	SEM	N
	Control	1.001	0.074	28	0.993	0.083	22	1	0.08	24	1	0.069	32		Control	0.469	0.081	28	0.333	0.091	22	0.327	0.087	24	0.41	0.076	32
	AF&AL	0.717	0.095	17	0.851	0.067	34	0.354	0.095	17					AF&AL	0.447	0.104	17	0.546	0.073	34	-0.016	0.104	17
	AF	0.736	0.075	27				0.362	0.098	16					AF	0.373	0.082	27				-0.093	0.107	16
	AL							0.8	0.092	18	0.736	0.138	8		AL							-0.085	0.101	18	0.188	0.152	8
		ML_contra_face														ML_contra_object
		MonkeyC_LHem			MonkeyC_RHem			MonkeyD_LHem			MonkeyD_RHem					MonkeyC_LHem			MonkeyC_RHem			MonkeyD_LHem			MonkeyD_RHem
		Mean	SEM	N	Mean	SEM	N	Mean	SEM	N	Mean	SEM	N			Mean	SEM	N	Mean	SEM	N	Mean	SEM	N	Mean	SEM	N
	Control	0.994	0.063	28	1.025	0.071	22	1	0.068	24	1	0.059	32		Control	0.318	0.058	28	0.386	0.065	22	0.307	0.062	24	0.398	0.054	32
	AF&AL	1.134	0.081	17	1.209	0.057	34	1.113	0.081	17					AF&AL	0.386	0.074	17	0.487	0.052	34	0.108	0.074	17
	AF	1.145	0.064	27				0.831	0.084	16					AF	0.439	0.059	27				0.274	0.076	16
	AL							0.984	0.079	18	1.274	0.118	8		AL							0.166	0.072	18	0.46	0.108	8
		ML_ipsi_face														ML_ipsi_object
		MonkeyC_LHem			MonkeyC_RHem			MonkeyD_LHem			MonkeyD_RHem					MonkeyC_LHem			MonkeyC_RHem			MonkeyD_LHem			MonkeyD_RHem
		Mean	SEM	N	Mean	SEM	N	Mean	SEM	N	Mean	SEM	N			Mean	SEM	N	Mean	SEM	N	Mean	SEM	N	Mean	SEM	N
	Control	0.977	0.063	28	1.015	0.071		1	0.068	24	1	0.059	32		Control	0.339	0.058	28	0.418	0.065	22	0.336	0.062	24	0.428	0.054	32
	AF&AL	0.668	0.081	17	0.867	0.057		0.531	0.081	17					AF&AL	0.269	0.074	17	0.569	0.052	34	0.181	0.074	17
	AF	0.752	0.064	27				0.686	0.084	16					AF	0.221	0.059	27				0.275	0.076	16
	AL							0.795	0.079	18	0.701	0.118	8		AL							-0.018	0.072	18	0.296	0.108	8

[truncated: 9 more sheets: Figure S3, Figure S4, Figure S5, Figure S6, Figure S7, Figure S8, Figure S9, Figure S10, Figure S13]
